# Supplementary material for: Acoustic cues to individuality in wild male adult African savannah elephants (Loxodonta africana)
Source: PeerJ. 2021 Jan 22;9:e10736. doi: 10.7717/peerj.10736 (PMC7831363; doi:10.7717/peerj.10736)
Supplement: Supplemental Information 1 [file peerj-09-10736-s001.xlsx]

## Sheet: Description
Acoustic cues to individuality in wild male adult African savannah elephants (Loxodonta africana) - RAW DATA
Kaja Wierucka, Michelle Henley, Hannah S. Mumby
Variable descriptions:
ID	Identification letter of male elephant
Freq_centre	Centre frequency*
Freq_5	Frequency 5%*
Freq_95	Frequency 95%*
BW_90	Bandwidth 90%*
Dur_90	Duration 90%*
	*see Wierucka et al. 2021 for full description of parameters

## Sheet: Raw data
ID	Freq_Centre	Freq_5	Freq_95	BW_90	Dur_90
D	27.8	11.7	86.4	74.7	3.9
D	27.8	11.7	74.7	63	5.2
D	29.3	11.7	76.2	64.5	3.3
A	14.6	8.8	57.1	48.3	5
A	29.3	13.2	102.5	89.4	3
A	29.6	10.8	86.1	75.4	2.4
A	27.8	13.2	70.3	57.1	4.4
D	27.8	13.2	80.6	67.4	5.2
A	31	13.5	92.9	79.4	3.9
B	24.9	11.7	79.1	67.4	3
A	29.3	8.8	77.6	68.8	2.5
D	29.3	14.6	73.2	58.6	5.8
A	35.2	17.6	79.1	61.5	3.6
D	29.3	10.3	76.2	65.9	5.8
A	30.8	13.2	74.7	61.5	3.9
A	22	8.8	83.5	74.7	4.7
A	32.2	8.8	83.5	74.7	3.9
A	30.8	8.8	92.3	83.5	4.4
E	43.9	10.3	77.6	67.4	1.6
A	14.6	8.8	85	76.2	4.7
A	30.8	10.3	93.8	83.5	4.7
A	29.3	8.8	93.8	85	3.3
E	22	5.9	82	76.2	1.7
C	52.7	27.8	82	54.2	3.9
C	51.3	30.8	89.4	58.6	3
C	58.6	33.7	87.9	54.2	2.8
D	29.3	13.2	89.4	76.2	3.9
B	22	8.8	92.3	83.5	4.1
C	22	13.2	63	49.8	2.8
E	14.6	4.4	74.7	70.3	4.7
C	26.4	13.2	77.6	64.5	4.4
B	20.5	10.3	89.4	79.1	4.1
A	33.7	11.7	89.4	77.6	4.1
D	30.8	10.3	82	71.8	4.4
C	24.9	11.7	63	51.3	4.7
D	26.4	11.7	79.1	67.4	4.7
D	29.3	8.8	67.4	58.6	5.2
D	27.8	10.3	83.5	73.2	5.8
D	27.8	11.7	70.3	58.6	4.1
D	29.3	14.6	86.4	71.8	3.6
D	27.8	13.2	76.2	63	6.1
D	29.3	13.2	76.2	63	5.2
A	29.3	14.6	92.3	77.6	4.1
A	36.6	17.6	105.5	87.9	5.8
A	24.9	8.8	90.8	82	4.7
A	29.3	10.3	101.1	90.8	4.7
A	27.8	8.8	92.3	83.5	6.3
A	29.3	10.3	77.6	67.4	3.6
A	27.8	13.2	95.2	82	3.3
C	24.9	11.7	71.8	60.1	4.7
A	24.9	11.7	73.2	61.5	2.8
D	24.9	11.7	68.8	57.1	5.5
D	29.3	13.2	82	68.8	3.3
E	26.4	8.8	64.5	55.7	3.9
E	26.4	8.8	64.5	55.7	3
D	24.9	13.2	63	49.8	3.3
D	26.4	8.8	74.7	65.9	5.5
E	29.3	11.7	86.4	74.7	3
D	29.3	8.8	92.3	83.5	4.1
D	29.3	10.3	86.4	76.2	3.9
D	26.4	8.8	93.8	85	3.3
D	29.3	11.7	87.9	76.2	5.8
D	32.2	14.6	86.4	71.8	4.7
D	29.3	11.7	77.6	65.9	4.1
D	27.8	8.8	60.1	51.3	5.2
D	30.8	8.8	60.1	51.3	4.4
D	30.8	8.8	64.5	55.7	5.2
C	20.5	10.3	42.5	32.2	4.7
D	26.4	8.8	55.7	46.9	6.1
D	29.3	13.2	73.2	60.1	4.7
C	22	10.3	67.4	57.1	4.1
C	22	10.3	52.7	42.5	3
B	30.8	14.6	76.2	61.5	3
B	27.8	8.8	45.4	36.6	2.5
A	24.9	8.8	51.3	42.5	3.6
B	14.6	8.8	68.8	60.1	3.3
D	26.4	8.8	60.1	51.3	5.2
D	26.4	8.8	58.6	49.8	5
D	29.3	8.8	85	76.2	6.3
D	29.3	13.2	73.2	60.1	4.1
D	26.4	8.8	68.8	60.1	4.4
